# Supplementary material for: Cross-Cultural Adaptation and Validation of the Spanish Version of the Behavioral Regulation in Exercise Questionnaire for Children (BREQ-3C): Analysis of Psychometric Properties
Source: Healthcare (Basel). 2025 Sep 2;13(17):2197. doi: 10.3390/healthcare13172197 (PMC12427641; doi:10.3390/healthcare13172197)
Supplement: Supplementary file 1 [file healthcare-13-02197-s001.zip]

Archive with 1 entries (1 files):
- healthcare-3768780-supplementary.pdf
